# Supplementary material for: Type One Protein Phosphatase 1 and Its Regulatory Protein Inhibitor 2 Negatively Regulate ABA Signaling
Source: PLoS Genet. 2016 Mar 4;12(3):e1005835. doi: 10.1371/journal.pgen.1005835 (PMC4778861; doi:10.1371/journal.pgen.1005835)
Supplement: S2 Dataset — (XLSX) [file pgen.1005835.s010.xlsx]

## Sheet: PRIMERS IN PAPER
Supplemental data set 2
	Cloning
Primer	Oligo sequence				Primer	Oligo sequence
pGEX4T1-TOPP1-F	GGAATTCATGGCGGAGAAGCCGGCG				TOPP1-genoF	TCAACGTTAAACTTTTGCAGG
pGEX4T1-TOPP1-R	CCGCTCGAGTCACAGAAAAGGCGACTTCTT				TOPP1-genoR	GCTAATTCAAACTTTTTGGCG
pGEX4T1-AtI-2-F	CGGGATCCATGACCGAACCAAAGAGGGG				TOPP4-genoF	TCTGTCCACATAGTCCCCAAG
pGEX4T1-AtI-2-R	CCGCTCGAGTTATATTAACTCAGGGGATGAAGATGACG				TOPP4-genoF	CATTTTGCATCCTTCGTGTTC
pGADT7-TOPP1-F	GGAATTCCATATGGCGGAGAAGCCGGCG				AtI2-genoF	TTCCTTCATAAAAAGACCGCC
pGADT7-TOPP1-F	CCGCTCGAGCTCACAGAAAAGGCGACTTCTT				AtI2-genoR	CTAGATCAACACAAGCTCCCG
pGADT7-AtI-2-F	CCGGAATTCATGACCGAACCAAAGAGGGG				RD29A-qF	GCCGACGGGATTTGACG
pGADT7-AtI-2-R	CCGCTCGAGCTATATTAACTCAGGGGATGAAGATGACG				RD29A-qR	GCCGGAAATTTATCCTCTTCTGA
pGBKT7-AtI-2-F	CCGGAATTCATGACCGAACCAAAGAGGGG				RD29B-qF	GGCGGGCAAAGCGAG
pGBKT7-AtI-2-R	ACGCGTCGACCTATATTAACTCAGGGGATGAAGATGACG				RD29B-qR	TGCCCGTAAGCAGTAACAGATC
pENTR-TOPP1CDS-F	CACCATGGCGGAGAAGCCGGC				RAB18-qF	TCGGTCGTTGTATTGTGCTTTTT
pENTR-TOPP1CDS-R	CAGAAAAGGCGACTTCTTTTCTGAC				RAB18-qR	CCAGATGCTCATTACACACTCATG
pENTR-AtI-2CDS-F	CACCATGACCGAACCAAAGAGGGGG				COR15A-qF	AACGAGGCCACAAAGAAAGC
pENTR-AtI-2CDS-R	TATTAACTCAGGGGATGAAGATGACGAC				COR15A-qR	CAGCTTCTTTACCCAATGTATCTGC
pENTR-SnRK2.2CDS-F	CACC ATGGATCCGGCGACTAATTCACCG				COR47-qF	ACAAGCCTAGTGTCATCGAAAAGC
pENTR-SnRK2.2CDS-R	GAGAGCATAAACTATCTCTCCAC				COR47-qR	TCTTCATCGCTCGAAGAGGAAG
pENTR-SnRK2.3CDS-F	CACCATGGATCGAGCTCCGGTGACCAC				NCED3-qF	TCTGCTTCCATCTCTGGAACGCTT
pENTR-SnRK2.3CDS-R	GAGAGCGTAAACTATCTCTCCGC				NCED3-qR	AGATGATCGGACGGCGAGTTGATT
pENTR-SnRK2.6CDS-F	CACCATGGATCGAC CAGCAGTGAG				ACTIN2-qF	CTAAGCTCTCAAGATCAAAGGC
pENTR-SnRK2.6CDS-R	CATTGCGTACACAATCTCTCCGCTAC				ACTIN2-qR	AACATTGCAAAGAGTTTCAAGG
pENTR-ABI1CDS-F	CACCATGGAGGAAGTATCTCCGGC				SALK_LBb1.3	ATTTTGCCGATTTCGGAAC
pENTR-ABI1CDS-R	GTTCAAGGGTTTGCTCTTGAGTTTCC
pENTR-PYL11CDS-F	CACCATGGAAACTTCTCAAAAATATCATACG
pENTR-PYL11CDS-R	CAACTTTAGATGAGCCACCCTCTC
pENTR-ProTOPP1-F	CACCGAGCTGAACAGACAAGAACGCC
pENTR-ProTOPP1-R	CAGAAAAGGCGACTTCTTTTCTGAC
pENTR-ProAtI-2-F	CACCCTCACCTGACCTCCCAGATCC
pENTR-ProAtI-2-R	TATTAACTCAGGGGATGAAGATGACGAC
SnRK2.6-MYC-F:	CGGCTCCCTCTCCCCTTGCTCCGTGGATCC ATGGATCGAC CAGCAGTGAG TGGT
SnRK2.6-MYC-R:	CTCCTCAGAAATCAGCTTTTGCTCAGGCCT CATTGC GTACACAATC TCTCCGC

## Sheet: Sheet2
35Spromoter-F	GGGATGACGCACAATCCCACTATC
PolyA-reverse	CGGCGGTAAGGATCTGAGC
NOS-reverse	ATCATCGCAAGACCGGCA
pGEX4T1-5'seq	GGGCTGGCAAGCCACGTTTGGTG
pGADT7-3'seq	AGATGGTGCACGATGCACAG
pGBKT7-3'seq	TTTTCGTTTTAAAACCTAAGAGTC
M13F	CGCCAGGGTTTTCCCAGTCACGAC
M13R	TCACACAGGAAACAGCTATGAC
